# Supplementary material for: Li3Al(MoO2)2O2(AsO4)2
Source: Acta Crystallogr Sect E Struct Rep Online. 2009 Feb 25;65(Pt 3):i21. doi: 10.1107/S160053680900631X (PMC2968439; doi:10.1107/S160053680900631X)
Supplement: Supplementary file 1 [file e-65-00i21-sup1.cif]

##############################################################################
###                                                                        ###
###        Electronic paper (Acta Crystallographica Section E)             ###
###                                                                        ###
##############################################################################
#                                                                            #
# This CIF contains the data in a paper accepted for publication in Acta     #
# Crystallographica Section E. It conforms to the requirements of Notes      #
# for Authors for Section E, and has been peer reviewed under the auspices   #
# of the IUCr Commission on Journals.                                        #
#                                                                            #
# Full details of the Crystallographic Information File format               #
# are given in the paper "The Crystallographic Information File (CIF):       #
# a New Standard Archive File for Crystallography" by S. R. Hall, F. H.      #
# Allen and I. D. Brown [Acta Cryst. (1991), A47, 655-685].                  #
#                                                                            #
# The current version of the core CIF dictionary is obtainable from          #
# ftp://ftp.iucr.org/pub/cif_core.dic. The current version number is 2.4.    #
#                                                                            #
# Software is freely available for graphical display of the structure(s) in  #
# this CIF.  For information consult the CIF home page http://www.iucr.org/  #
# cif/home.html                                                              #
#                                                                            #
# This file may be used for bona fide research purposes within the           #
# scientific community so long as proper attribution is given to the journal # 
# article from which it was obtained.                                        #
#                                                                            #
##############################################################################
                                             
data_I
_audit_creation_method     SHELXL97
_chemical_name_systematic
;
trilithium(I) aluminium(III) bis[dioxidomolybdenum(VI)] dioxide bis[arsenate(V)]
;
_chemical_name_common     ?
_chemical_formula_moiety     'Al As2 Mo2 O14 , 3Li'
_chemical_formula_sum     'Al1 As2 Li3 Mo2 O14'
_chemical_formula_structural     'Li3 Al Mo2 As2 O14'
_chemical_formula_iupac     'Li3 Al (Mo O2)2 O2 (As O4)2'
_chemical_formula_weight     613.52
_symmetry_cell_setting     triclinic
_symmetry_space_group_name_H-M     'P -1'
_symmetry_space_group_name_Hall     '-P 1'
loop_
    _symmetry_equiv_pos_as_xyz
    'x, y, z'
    '-x, -y, -z'
_cell_length_a     5.2130(10)
_cell_length_b     5.4260(10)
_cell_length_c     9.474(2)
_cell_angle_alpha     95.98(2)
_cell_angle_beta     102.250(10)
_cell_angle_gamma     105.300(10)
_cell_volume     248.92(9)
_cell_formula_units_Z     1
_cell_measurement_reflns_used     25
_cell_measurement_theta_min     10
_cell_measurement_theta_max     16
_cell_measurement_temperature     298(2)
_exptl_crystal_description     prism
_exptl_crystal_colour     yellow
_exptl_crystal_size_max     0.20
_exptl_crystal_size_mid     0.15
_exptl_crystal_size_min     0.12
_exptl_crystal_density_diffrn     4.093
_exptl_crystal_density_meas     ?
_exptl_crystal_density_method     'not measured'
_exptl_crystal_F_000     284
_exptl_absorpt_coefficient_mu     9.292
_exptl_absorpt_correction_type     psi-scan
_exptl_absorpt_process_details     '(North <i>et al.</i>,  1968)'
_exptl_absorpt_correction_T_min     0.209
_exptl_absorpt_correction_T_max     0.328
_exptl_special_details
;
;
_diffrn_ambient_temperature     298(2)
_diffrn_radiation_type     MoK\a
_diffrn_radiation_wavelength     0.71073
_diffrn_radiation_source     'fine-focus sealed tube'
_diffrn_radiation_monochromator     graphite
_diffrn_measurement_device_type     'Enraf--Nonius TurboCAD-4'
_diffrn_measurement_method     \w/2\q
_diffrn_detector_area_resol_mean     ?
_diffrn_reflns_number     1663
_diffrn_reflns_av_R_equivalents     0.0068
_diffrn_reflns_av_sigmaI/netI     0.0092
_diffrn_reflns_theta_min     2.23
_diffrn_reflns_theta_max     26.97
_diffrn_reflns_theta_full     26.97
_diffrn_measured_fraction_theta_max     0.999
_diffrn_measured_fraction_theta_full     0.999
_diffrn_reflns_limit_h_min     -2
_diffrn_reflns_limit_h_max     6
_diffrn_reflns_limit_k_min     -6
_diffrn_reflns_limit_k_max     6
_diffrn_reflns_limit_l_min     -12
_diffrn_reflns_limit_l_max     12
_diffrn_standards_number     2
_diffrn_standards_interval_count     ?
_diffrn_standards_interval_time     120
_diffrn_standards_decay_%     1.1
loop_
    _diffrn_standard_refln_index_h
    _diffrn_standard_refln_index_k
    _diffrn_standard_refln_index_l
    -1 2 -4
    -2 0 -3
_refine_special_details
;
Refinement of <i>F</i>^2^ against ALL reflections. The weighted <i>R</i>-factor
<i>wR</i> and goodness of fit <i>S</i> are based on <i>F</i>^2^, conventional
<i>R</i>-factors <i>R</i> are based on <i>F</i>, with <i>F</i> set to zero for
negative <i>F</i>^2^. The threshold expression of <i>F</i>^2^ >
\s(<i>F</i>^2^) is used only for calculating <i>R</i>-factors(gt) <i>etc</i>.
and is not relevant to the choice of reflections for refinement.
<i>R</i>-factors based on <i>F</i>^2^ are statistically about twice as large
as those based on <i>F</i>, and <i>R</i>- factors based on ALL data will be
even larger.
;
_reflns_number_total     1084
_reflns_number_gt     1077
_reflns_threshold_expression     I>2\s(I)
_refine_ls_structure_factor_coef     Fsqd
_refine_ls_matrix_type     full
_refine_ls_R_factor_all     0.0128
_refine_ls_R_factor_gt     0.0126
_refine_ls_wR_factor_gt     0.0385
_refine_ls_wR_factor_ref     0.0387
_refine_ls_goodness_of_fit_ref     1.061
_refine_ls_restrained_S_all     1.061
_refine_ls_number_reflns     1084
_refine_ls_number_parameters     104
_refine_ls_number_restraints     0
_refine_ls_weighting_scheme     calc
_refine_ls_weighting_details
        'calc w = 1/[\s^2^(Fo^2^)+(0.021P)^2^+0.6735P] where P=(Fo^2^+2Fc^2^)/3'
_atom_sites_solution_primary     direct
_atom_sites_solution_secondary     difmap
_refine_ls_shift/su_max     0.001
_refine_ls_shift/su_mean     0.000
_refine_diff_density_max     0.641
_refine_diff_density_min     -0.409
_refine_ls_extinction_method     'SHELXL97 (Sheldrick, 2008)'
_refine_ls_extinction_coef     0.0263(14)
_refine_ls_extinction_expression
                                  'Fc^*^=kFc[1+0.001xFc^2^\l^3^/sin(2\q)]^-1/4^'
loop_
    _atom_type_symbol
    _atom_type_description
    _atom_type_scat_dispersion_real
    _atom_type_scat_dispersion_imag
    _atom_type_scat_source
    'O' 'O' 0.0106 0.0060
                         'International Tables Vol C Tables 4.2.6.8 and 6.1.1.4'
    'As' 'As' 0.0499 2.0058
                         'International Tables Vol C Tables 4.2.6.8 and 6.1.1.4'
    'Mo' 'Mo' -1.6832 0.6857
                         'International Tables Vol C Tables 4.2.6.8 and 6.1.1.4'
    'Al' 'Al' 0.0645 0.0514
                         'International Tables Vol C Tables 4.2.6.8 and 6.1.1.4'
    'Li' 'Li' -0.0003 0.0001
                         'International Tables Vol C Tables 4.2.6.8 and 6.1.1.4'
_computing_data_collection
;
CAD-4 EXPRESS (Duisenberg, 1992; Mac\'i\<cek & Yordanov, 1992)
;
_computing_cell_refinement
;
CAD-4 EXPRESS (Duisenberg, 1992; Mac\'i\<cek & Yordanov, 1992)
;
_computing_data_reduction     'XCAD4 (Harms & Wocadlo, 1995)'
_computing_structure_solution     'SHELXS97 (Sheldrick, 2008)'
_computing_structure_refinement     'SHELXL97 (Sheldrick, 2008)'
_computing_molecular_graphics     'DIAMOND (Brandenburg, 1998)'
_computing_publication_material     'WinGX (Farrugia, 1999)'
loop_
    _atom_site_type_symbol
    _atom_site_label
    _atom_site_fract_x
    _atom_site_fract_y
    _atom_site_fract_z
    _atom_site_U_iso_or_equiv
    _atom_site_adp_type
    _atom_site_calc_flag
    _atom_site_refinement_flags
    _atom_site_occupancy
    _atom_site_disorder_assembly
    _atom_site_disorder_group
    Mo Mo 0.49876(4) 0.84099(4) 0.35495(2) 0.00633(9) Uani d . 1 . .
    As As 0.15020(5) 0.23501(5) 0.17692(3) 0.00601(10) Uani d . 1 . .
    Al Al 0.5000 0.0000 0.0000 0.0026(2) Uani d S 1 . .
    Li Li1 0.0000 0.5000 0.5000 0.0225(16) Uani d S 1 . .
    Li Li2 0.8077(14) 0.6121(14) 0.1486(9) 0.0392(16) Uani d . 1 . .
    O O1 0.6756(4) 0.1635(4) 0.4618(2) 0.0099(4) Uani d . 1 . .
    O O2 0.7195(4) 0.6684(4) 0.4132(2) 0.0132(4) Uani d . 1 . .
    O O3 0.4158(4) 0.2923(4) 0.0959(2) 0.0109(4) Uani d . 1 . .
    O O4 0.8654(4) 0.2067(4) 0.0441(2) 0.0110(4) Uani d . 1 . .
    O O5 0.5596(4) 0.8659(4) 0.1781(2) 0.0098(4) Uani d . 1 . .
    O O6 0.1363(4) -0.0156(4) 0.2672(2) 0.0101(4) Uani d . 1 . .
    O O7 0.1633(4) 0.5095(4) 0.2895(2) 0.0106(4) Uani d . 1 . .
loop_
    _atom_site_aniso_label
    _atom_site_aniso_U_11
    _atom_site_aniso_U_22
    _atom_site_aniso_U_33
    _atom_site_aniso_U_12
    _atom_site_aniso_U_13
    _atom_site_aniso_U_23
    Mo 0.00695(13) 0.00664(13) 0.00518(13) 0.00175(8) 0.00146(8) 0.00074(8)
    As 0.00626(14) 0.00629(14) 0.00524(14) 0.00179(10) 0.00123(10) 0.00057(9)
    Al 0.0027(5) 0.0038(4) 0.0011(4) 0.0005(4) 0.0004(3) 0.0002(3)
    Li1 0.018(4) 0.018(4) 0.031(4) 0.007(3) -0.001(3) 0.011(3)
    Li2 0.031(3) 0.031(3) 0.063(5) 0.017(3) 0.014(3) 0.017(3)
    O1 0.0108(9) 0.0086(9) 0.0086(8) 0.0001(7) 0.0024(7) 0.0012(7)
    O2 0.0137(10) 0.0127(9) 0.0146(10) 0.0055(8) 0.0035(8) 0.0044(8)
    O3 0.0115(9) 0.0094(9) 0.0126(9) 0.0020(7) 0.0067(7) 0.0010(7)
    O4 0.0086(9) 0.0135(9) 0.0092(9) 0.0025(7) -0.0009(7) 0.0025(7)
    O5 0.0093(9) 0.0115(9) 0.0083(9) 0.0020(7) 0.0025(7) 0.0020(7)
    O6 0.0099(9) 0.0110(9) 0.0114(9) 0.0044(7) 0.0032(7) 0.0061(7)
    O7 0.0109(9) 0.0086(9) 0.0108(9) 0.0004(7) 0.0048(7) -0.0023(7)
_geom_special_details
;
All e.s.d.'s (except the e.s.d. in the dihedral angle between two l.s. planes)
are estimated using the full covariance matrix. The cell e.s.d.'s are taken
into account individually in the estimation of e.s.d.'s in distances, angles
and torsion angles; correlations between e.s.d.'s in cell parameters are only
used when they are defined by crystal symmetry. An approximate (isotropic)
treatment of cell e.s.d.'s is used for estimating e.s.d.'s involving l.s.
planes.
;
loop_
    _geom_bond_atom_site_label_1
    _geom_bond_atom_site_label_2
    _geom_bond_site_symmetry_2
    _geom_bond_distance
    _geom_bond_publ_flag
    Mo O2 . 1.707(2) n
    Mo O5 . 1.782(2) n
    Mo O1 1_565 1.822(2) n
    Mo O7 . 2.080(2) n
    Mo O1 2_666 2.123(2) n
    Mo O6 1_565 2.261(2) n
    Mo Mo 2_676 3.0849(8) n
    As O6 . 1.6737(19) n
    As O4 1_455 1.6903(19) n
    As O3 . 1.6960(19) n
    As O7 . 1.7164(19) n
    Al O4 2_655 1.870(2) n
    Al O4 . 1.870(2) n
    Al O5 1_545 1.905(2) n
    Al O5 2_665 1.905(2) n
    Al O3 2_655 1.942(2) n
    Al O3 . 1.942(2) n
    Li1 O2 2_666 2.000(2) n
    Li1 O2 1_455 2.000(2) n
    Li1 O1 2_666 2.073(2) n
    Li1 O1 1_455 2.073(2) n
    Li1 O7 2_566 2.328(2) n
    Li1 O7 . 2.328(2) n
    Li2 O5 . 2.159(7) n
    Li2 O3 . 2.225(7) n
    Li2 O6 1_665 2.272(8) n
    Li2 O7 1_655 2.275(7) n
    Li2 O4 . 2.435(7) n
    Li2 O3 2_665 2.533(8) n
    Li2 O2 . 2.645(8) n
loop_
    _geom_angle_atom_site_label_1
    _geom_angle_atom_site_label_2
    _geom_angle_atom_site_label_3
    _geom_angle_site_symmetry_1
    _geom_angle_site_symmetry_3
    _geom_angle
    _geom_angle_publ_flag
    O2 Mo O5 . . 98.47(9) n
    O2 Mo O1 . 1_565 102.62(9) n
    O5 Mo O1 . 1_565 104.19(9) n
    O2 Mo O7 . . 92.53(9) n
    O5 Mo O7 . . 96.70(8) n
    O1 Mo O7 1_565 . 151.88(8) n
    O2 Mo O1 . 2_666 96.79(9) n
    O5 Mo O1 . 2_666 163.86(8) n
    O1 Mo O1 1_565 2_666 77.39(9) n
    O7 Mo O1 . 2_666 77.39(7) n
    O2 Mo O6 . 1_565 167.49(8) n
    O5 Mo O6 . 1_565 83.83(8) n
    O1 Mo O6 1_565 1_565 88.62(8) n
    O7 Mo O6 . 1_565 74.97(8) n
    O1 Mo O6 2_666 1_565 80.14(7) n
    O6 As O4 . 1_455 115.31(9) n
    O6 As O3 . . 112.28(9) n
    O4 As O3 1_455 . 106.27(9) n
    O6 As O7 . . 111.28(10) n
    O4 As O7 1_455 . 100.31(10) n
    O3 As O7 . . 110.70(9) n
    O4 Al O4 2_655 . 180.00(15) n
    O4 Al O5 2_655 1_545 88.07(8) n
    O4 Al O5 . 1_545 91.93(8) n
    O4 Al O5 2_655 2_665 91.93(8) n
    O4 Al O5 . 2_665 88.07(8) n
    O5 Al O5 1_545 2_665 180.00(10) n
    O4 Al O3 2_655 2_655 87.61(9) n
    O4 Al O3 . 2_655 92.39(9) n
    O5 Al O3 1_545 2_655 88.69(8) n
    O5 Al O3 2_665 2_655 91.31(8) n
    O4 Al O3 2_655 . 92.39(9) n
    O4 Al O3 . . 87.61(9) n
    O5 Al O3 1_545 . 91.31(8) n
    O5 Al O3 2_665 . 88.69(8) n
    O3 Al O3 2_655 . 180.00(12) n
    O2 Li1 O2 2_666 1_455 180.0000(10)
                                     n
    O2 Li1 O1 2_666 2_666 86.18(8) n
    O2 Li1 O1 1_455 2_666 93.82(8) n
    O2 Li1 O1 2_666 1_455 93.82(8) n
    O2 Li1 O1 1_455 1_455 86.18(8) n
    O1 Li1 O1 2_666 1_455 180.0 n
    O2 Li1 O7 2_666 2_566 90.24(8) n
    O2 Li1 O7 1_455 2_566 89.76(8) n
    O1 Li1 O7 2_666 2_566 106.95(7) n
    O1 Li1 O7 1_455 2_566 73.05(7) n
    O2 Li1 O7 2_666 . 89.76(8) n
    O2 Li1 O7 1_455 . 90.24(7) n
    O1 Li1 O7 2_666 . 73.05(7) n
    O1 Li1 O7 1_455 . 106.95(7) n
    O7 Li1 O7 2_566 . 180.0 n
    O5 Li2 O3 . . 85.6(3) n
    O5 Li2 O6 . 1_665 79.0(2) n
    O3 Li2 O6 . 1_665 158.9(4) n
    O5 Li2 O7 . 1_655 136.7(4) n
    O3 Li2 O7 . 1_655 112.7(3) n
    O6 Li2 O7 1_665 1_655 71.1(2) n
    O5 Li2 O4 . . 151.9(4) n
    O3 Li2 O4 . . 68.8(2) n
    O6 Li2 O4 1_665 . 128.6(3) n
    O7 Li2 O4 1_655 . 67.36(19) n
    O5 Li2 O3 . 2_665 69.4(2) n
    O3 Li2 O3 . 2_665 81.2(3) n
    O6 Li2 O3 1_665 2_665 106.3(3) n
    O7 Li2 O3 1_655 2_665 148.8(4) n
    O4 Li2 O3 . 2_665 94.6(3) n
    O5 Li2 O2 . . 65.9(2) n
    O3 Li2 O2 . . 84.0(2) n
    O6 Li2 O2 1_665 . 76.6(3) n
    O7 Li2 O2 1_655 . 77.0(2) n
    O4 Li2 O2 . . 120.1(3) n
    O3 Li2 O2 2_665 . 133.7(3) n
data_global
_journal_date_recd_electronic     2009-02-12
_journal_date_accepted     2009-02-20
_journal_name_full     'Acta Crystallographica, Section E'
_journal_year     2009
_journal_volume     65
_journal_issue      3
_journal_page_first     i21
_journal_page_last     i21
_journal_paper_category     QI
_journal_coeditor_code     BR2097
_publ_contact_author_name     'Professor M. F. Zid'
_publ_contact_author_address
;
Laboratoire de Materiaux et Cristallochimie
Faculte des Sciences
Universite de Tunis ElManar
2092 ElManar Tunis
Tunisia
;
_publ_contact_author_email     faouzi.zid@fst.rnu.tn
_publ_contact_author_fax     '216 (1) 71 88 34 24'
_publ_contact_author_phone     '216 (1) 71 88 22 00'
_publ_section_title
;
Li~3~Al(MoO~2~)~2~O~2~(AsO~4~)~2~
;
loop_
    _publ_author_name
    _publ_author_address
    'Hajji, Mounir'
;
Laboratoire de Mat\'eriaux et Cristallochimie
Facult\'e des Sciences
Universit\'e de Tunis ElManar
2092 ElManar Tunis
Tunisie
;
    'Zid, Mohamed Faouzi'
;
Laboratoire de Mat\'eriaux et Cristallochimie
Facult\'e des Sciences
Universit\'e de Tunis ElManar
2092 ElManar Tunis
Tunisie
;
    'Driss, Ahmed'
;
Laboratoire de Mat\'eriaux et Cristallochimie
Facult\'e des Sciences
Universit\'e de Tunis ElManar
2092 ElManar Tunis
Tunisie
;
