# Supplementary material for: Li3Al(MoO2)2O2(AsO4)2
Source: Acta Crystallogr Sect E Struct Rep Online. 2009 Feb 25;65(Pt 3):i21. doi: 10.1107/S160053680900631X (PMC2968439; doi:10.1107/S160053680900631X)
Supplement: Supplementary file 2 [file e-65-00i21-Isup2.hkl]

#
# h,k,l, Fc-squared, Fo-squared, sigma(Fo-squared) and status flag
#
data_I
_shelx_title ' hj9 in P -1'
_shelx_refln_list_code          4
_shelx_F_calc_maximum      118.72
_exptl_crystal_F_000       284.00
_reflns_d_resolution_high  0.7836
 
loop_
 _symmetry_equiv_pos_as_xyz
 'x, y, z'
 '-x, -y, -z'
 
_cell_length_a     5.2130
_cell_length_b     5.4260
_cell_length_c     9.4740
_cell_angle_alpha  95.980
_cell_angle_beta  102.250
_cell_angle_gamma 105.300
 
_shelx_F_squared_multiplier     1.000
 
loop_
 _refln_index_h
 _refln_index_k
 _refln_index_l
 _refln_F_squared_calc
 _refln_F_squared_meas
 _refln_F_squared_sigma
 _refln_observed_status
   1   0   0     2899.28     2933.82      7.71 o
   2   0   0     1813.83     1773.19     21.44 o
   3   0   0    12383.28    12691.89     35.38 o
   4   0   0       49.33       57.54      2.65 o
   5   0   0     1650.47     1661.92     17.03 o
   6   0   0     3023.26     3053.14     26.71 o
  -6   1   0       81.73       75.75      3.59 o
  -5   1   0     2420.07     2413.44     20.05 o
  -4   1   0       93.63       93.77      3.56 o
  -3   1   0      638.62      669.75      7.52 o
  -2   1   0     6083.33     6031.23    107.61 o
  -1   1   0       13.43       28.78      3.49 o
   0   1   0     3796.66     3831.19     26.77 o
   1   1   0     8885.54     8969.78     54.51 o
   2   1   0      295.58      345.36      3.81 o
   3   1   0     2496.69     2490.68     16.15 o
   4   1   0     2068.74     2098.17     17.53 o
   5   1   0       96.89       99.24      4.75 o
  -6   2   0      476.11      487.83     10.22 o
  -5   2   0       98.95       96.83      4.30 o
  -4   2   0       37.04       39.31      1.97 o
  -3   2   0     2474.71     2413.50     14.85 o
  -2   2   0       60.77       73.48      2.29 o
  -1   2   0       88.65      126.56      3.36 o
   0   2   0     5615.90     5394.09     22.51 o
   1   2   0      382.59      393.43     14.62 o
   2   2   0       80.90       77.25      1.99 o
   3   2   0      883.46      881.88     10.57 o
   4   2   0      507.75      512.91      9.36 o
   5   2   0      110.74      121.47      5.83 o
  -6   3   0      602.40      597.16     11.67 o
  -5   3   0     3123.50     3136.65     23.45 o
  -4   3   0       16.67       21.04      1.13 o
  -3   3   0     1467.18     1508.04     12.69 o
  -2   3   0     5889.13     5633.77    148.79 o
  -1   3   0       13.11       16.41      0.54 o
   0   3   0     3952.18     3813.27     12.67 o
   1   3   0     4044.34     3934.21     14.05 o
   2   3   0       25.55       29.86      3.97 o
   3   3   0     2462.64     2425.32     19.75 o
   4   3   0     1048.87     1077.83     14.91 o
  -6   4   0       55.25       53.19      2.81 o
  -5   4   0      770.07      798.15     12.45 o
  -4   4   0     1795.03     1824.53     17.08 o
  -3   4   0      547.25      548.72      8.69 o
  -2   4   0     2652.57     2578.57     29.26 o
  -1   4   0     3575.83     3430.89     29.48 o
   0   4   0      301.74      304.98      9.56 o
   1   4   0     2363.05     2398.48     12.74 o
   2   4   0      142.33      142.27      3.66 o
   3   4   0      166.50      172.15      6.36 o
  -5   5   0     1730.17     1735.32     19.59 o
  -4   5   0      151.03      142.82      5.43 o
  -3   5   0      566.73      575.05     10.40 o
  -2   5   0      925.79      924.15      8.36 o
  -1   5   0      376.89      367.31      5.32 o
   0   5   0      735.53      742.01      7.70 o
   1   5   0      333.38      338.32      9.03 o
   2   5   0      117.51      119.27      3.85 o
  -4   6   0     1851.45     1782.75     20.50 o
  -3   6   0      306.51      304.06      8.31 o
  -2   6   0     2738.57     2679.49     30.04 o
  -1   6   0     1619.68     1562.43     21.69 o
   0   6   0      646.57      626.52      9.27 o
   1   6   0     2409.68     2360.45     16.64 o
  -1  -6   1       42.75       46.10      1.79 o
   0  -6   1      108.22      107.04      3.51 o
   1  -6   1      532.10      538.06      7.35 o
   2  -6   1      312.46      307.15      5.67 o
   3  -6   1        2.14        5.27      2.11 o
   4  -6   1      212.50      234.62      7.41 o
  -3  -5   1     1777.01     1794.99     20.96 o
  -2  -5   1      139.76      140.26      4.01 o
  -1  -5   1       37.91       39.37      1.31 o
   0  -5   1     3885.94     3820.67     22.74 o
   1  -5   1       31.46       38.16      2.56 o
   2  -5   1      335.29      354.84      5.32 o
   3  -5   1     3740.94     3744.85     25.36 o
   4  -5   1       14.56       26.18      1.47 o
   5  -5   1      514.87      502.67     10.67 o
  -4  -4   1      242.04      238.66      7.89 o
  -3  -4   1      970.27      965.47     13.81 o
  -2  -4   1     4863.76     4798.97     25.07 o
  -1  -4   1       58.97       61.94      1.94 o
   0  -4   1     3082.44     3025.65     17.72 o
   1  -4   1    11143.33    10833.01     25.65 o
   2  -4   1      247.17      255.93      4.24 o
   3  -4   1     2850.58     2930.81     19.67 o
   4  -4   1     3185.85     3277.33     22.86 o
   5  -4   1       67.43       60.38      3.13 o
   6  -4   1     2383.42     2331.61     23.78 o
  -4  -3   1     1532.51     1531.10     17.55 o
  -3  -3   1      640.27      601.33      9.69 o
  -2  -3   1     1302.83     1313.99      8.90 o
  -1  -3   1     3025.61     3037.62     27.19 o
   0  -3   1      558.32      558.16      4.79 o
   1  -3   1     4228.07     4241.90     28.93 o
   2  -3   1     2575.08     2582.65     10.86 o
   3  -3   1       48.70       48.21      2.11 o
   4  -3   1     3498.92     3532.22     22.19 o
   5  -3   1      283.85      300.83      7.44 o
   6  -3   1       32.27       36.45      2.02 o
  -5  -2   1      379.18      391.94      9.41 o
  -4  -2   1      166.50      174.73      5.64 o
  -3  -2   1      740.93      701.54      9.37 o
  -2  -2   1     1788.55     1721.92     26.35 o
  -1  -2   1      191.38      202.84      2.64 o
   0  -2   1     2435.65     2409.25     20.33 o
   1  -2   1     2234.62     2075.91      8.24 o
   2  -2   1      845.21      917.41     17.32 o
   3  -2   1     2070.09     2062.80     13.92 o
   4  -2   1       58.40       64.82      3.14 o
   5  -2   1      199.54      210.55      6.04 o
   6  -2   1      564.82      561.59     11.34 o
  -5  -1   1     1250.89     1269.00     15.43 o
  -4  -1   1     2030.28     1975.80     16.70 o
  -3  -1   1      150.82      163.88      4.23 o
  -2  -1   1     2334.73     2110.09     23.68 o
  -1  -1   1     5909.24     5591.78     23.04 o
   0  -1   1       36.93       26.06      0.80 o
   1  -1   1    13352.25    13092.14     89.81 o
   2  -1   1     5502.40     5449.75     83.23 o
   3  -1   1      352.73      325.81      5.42 o
   4  -1   1     6451.00     6529.85     29.22 o
   5  -1   1      536.40      531.53      9.75 o
   6  -1   1       52.56       57.56      2.78 o
  -6   0   1      503.31      505.44     10.90 o
  -5   0   1      145.51      151.34      5.35 o
  -4   0   1     4303.35     4279.91     23.38 o
  -3   0   1       31.94       28.30      1.43 o
  -2   0   1     2348.46     2626.97     16.15 o
  -1   0   1     9415.36     9575.12     95.44 o
   0   0   1       35.53       27.63      1.52 o
   1   0   1        7.50       19.75      0.65 o
   2   0   1     5881.11     5789.99     13.96 o
   3   0   1      882.38      896.80      9.25 o
   4   0   1      212.75      211.82      5.50 o
   5   0   1     2834.95     2791.44     22.78 o
   6   0   1       13.31       15.79      1.64 o
  -6   1   1      121.70      136.10      5.55 o
  -5   1   1     1122.26     1099.80     13.50 o
  -4   1   1     1912.56     1898.87     15.16 o
  -3   1   1      279.09      265.55      4.77 o
  -2   1   1     2743.88     2703.56     42.15 o
  -1   1   1     1374.52     1419.70     15.63 o
   0   1   1       28.24       23.17      0.77 o
   1   1   1     5744.48     5797.15     12.39 o
   2   1   1      800.18      846.96     10.28 o
   3   1   1       28.08       30.16      1.65 o
   4   1   1     2985.94     3044.09     21.67 o
   5   1   1       14.56       14.71      1.40 o
  -6   2   1      508.23      506.85     10.48 o
  -5   2   1      535.28      522.87      9.42 o
  -4   2   1     8951.21     9100.88     34.41 o
  -3   2   1     1667.62     1746.39     12.71 o
  -2   2   1     2319.59     2367.24     10.91 o
  -1   2   1    11477.87    11062.56    217.42 o
   0   2   1      763.78      721.84      4.98 o
   1   2   1     7300.31     7475.06     36.45 o
   2   2   1     8319.86     8293.92     78.12 o
   3   2   1       74.38       78.47      3.51 o
   4   2   1     1552.63     1569.70     16.86 o
   5   2   1     2304.89     2256.89     23.07 o
  -6   3   1     2275.89     2281.33     22.36 o
  -5   3   1       38.48       45.18      2.36 o
  -4   3   1      424.48      441.60      7.84 o
  -3   3   1     4043.60     4155.93     21.82 o
  -2   3   1      218.84      215.43     10.44 o
  -1   3   1     2846.86     2828.75     10.96 o
   0   3   1     8092.83     8169.29     61.54 o
   1   3   1      139.72      144.19      3.35 o
   2   3   1     2596.34     2607.66     13.06 o
   3   3   1     2691.54     2668.06     21.29 o
   4   3   1        7.10       10.26      1.36 o
  -6   4   1        4.48        1.05      2.67 o
  -5   4   1      919.44      906.57     13.26 o
  -4   4   1     2518.22     2528.51     20.30 o
  -3   4   1       19.60       20.41      1.13 o
  -2   4   1      249.83      260.87      4.26 o
  -1   4   1     2567.43     2521.47     12.08 o
   0   4   1      911.79      896.99      8.85 o
   1   4   1       83.20       85.60      3.50 o
   2   4   1     1701.83     1687.46     12.06 o
   3   4   1      757.04      751.85     12.73 o
  -5   5   1       16.90       21.62      1.51 o
  -4   5   1      604.87      575.61     10.77 o
  -3   5   1     2042.79     2005.42     20.19 o
  -2   5   1       15.05       19.11      1.24 o
  -1   5   1     2260.66     2265.02     13.29 o
   0   5   1     2139.44     2130.73     13.26 o
   1   5   1      139.41      153.62      6.16 o
   2   5   1     1855.27     1869.77     14.33 o
  -4   6   1        7.03        0.00      3.11 o
  -3   6   1      979.43      942.63     14.67 o
  -2   6   1      247.00      241.14      8.42 o
  -1   6   1       15.82       20.42      1.02 o
   0   6   1     2330.57     2335.54     15.90 o
   1   6   1      380.96      388.65      6.98 o
  -1  -6   2      336.01      359.37      6.50 o
   0  -6   2      151.14      148.73      4.16 o
   1  -6   2      794.02      773.20      8.81 o
   2  -6   2      108.31      111.76      3.65 o
   3  -6   2       13.39       11.07      1.58 o
   4  -6   2     1158.38     1182.07     16.62 o
  -3  -5   2      176.76      184.58      7.08 o
  -2  -5   2       24.09       27.69      1.40 o
  -1  -5   2     2338.53     2352.29     14.45 o
   0  -5   2      117.63      117.33      5.68 o
   1  -5   2      521.96      527.65      7.63 o
   2  -5   2     3913.54     3880.50     19.18 o
   3  -5   2       73.09       80.03      3.82 o
   4  -5   2      915.17      935.51     13.49 o
   5  -5   2     2113.37     2161.58     22.01 o
  -4  -4   2       21.63       19.10      1.74 o
  -3  -4   2     2345.67     2253.10     20.81 o
  -2  -4   2       91.54       92.83      5.38 o
  -1  -4   2      116.29      110.64      3.33 o
   0  -4   2     2121.10     2092.90     11.25 o
   1  -4   2      288.22      304.99      4.35 o
   2  -4   2      179.31      183.70      3.77 o
   3  -4   2     1857.85     1860.25     16.16 o
   4  -4   2      928.26      920.49     12.38 o
   5  -4   2      446.60      467.64      9.81 o
  -4  -3   2     1830.09     1772.35     18.74 o
  -3  -3   2       35.72       37.09      1.92 o
  -2  -3   2      109.60      112.38      2.73 o
  -1  -3   2     3958.82     3906.71     23.23 o
   0  -3   2      255.67      270.58     11.38 o
   1  -3   2      683.34      737.71     12.15 o
   2  -3   2     6333.47     6447.99     55.34 o
   3  -3   2       12.92       11.39      0.82 o
   4  -3   2     1311.32     1349.78     13.99 o
   5  -3   2     2282.70     2258.72     20.54 o
   6  -3   2       42.51       46.25      2.42 o
  -5  -2   2      216.85      220.75      7.20 o
  -4  -2   2     2061.96     2060.96     18.59 o
  -3  -2   2     5671.49     5766.72     27.02 o
  -2  -2   2      635.69      658.31     10.33 o
  -1  -2   2     3503.85     3452.04     11.19 o
   0  -2   2     2671.65     2389.64      8.94 o
   1  -2   2      212.04      225.83      3.06 o
   2  -2   2     8418.88     8598.63     32.57 o
   3  -2   2     4885.61     4920.14     22.69 o
   4  -2   2      313.17      308.41      6.72 o
   5  -2   2     2767.47     2740.19     22.42 o
   6  -2   2     1609.53     1606.23     19.44 o
  -6  -1   2      882.28      865.49     14.64 o
  -5  -1   2     3048.36     3067.98     24.18 o
  -4  -1   2       10.99       14.04      1.02 o
  -3  -1   2     3676.02     3652.84     19.46 o
  -2  -1   2     4142.18     4191.42     24.75 o
  -1  -1   2       95.55      106.47      2.17 o
   0  -1   2    12389.75    12946.72    187.57 o
   1  -1   2     4210.27     4333.33     13.04 o
   2  -1   2      297.06      315.37      3.31 o
   3  -1   2     5809.41     5888.75     24.45 o
   4  -1   2      470.11      478.47      8.20 o
   5  -1   2        2.70        1.17      2.05 o
   6  -1   2     2074.72     2018.48     22.15 o
  -6   0   2      608.10      615.53     11.83 o
  -5   0   2      513.75      511.45      9.43 o
  -4   0   2      134.57      170.67      4.79 o
  -3   0   2     2826.08     2809.26     15.92 o
  -2   0   2      156.19      145.20      2.31 o
  -1   0   2      318.65      288.50      3.54 o
   0   0   2     1722.53     1646.76      5.63 o
   1   0   2     3359.66     3478.47     15.04 o
   2   0   2      308.43      257.25      3.07 o
   3   0   2     1691.96     1693.74     13.26 o
   4   0   2      466.13      477.40      8.40 o
   5   0   2      364.85      370.03      8.62 o
  -6   1   2      408.17      395.00      9.28 o
  -5   1   2     2064.58     2049.59     18.37 o
  -4   1   2       31.15       36.25      1.68 o
  -3   1   2     3490.61     3409.02     17.42 o
  -2   1   2     3599.97     3529.42     17.97 o
  -1   1   2      106.23      180.04      2.67 o
   0   1   2    13542.07    13828.69    125.69 o
   1   1   2     3091.08     2983.40      9.61 o
   2   1   2      242.13      216.36      3.11 o
   3   1   2     6085.68     5993.88     27.28 o
   4   1   2      293.59      307.15      7.22 o
   5   1   2      140.94      145.48      5.89 o
  -6   2   2        4.57       22.98      1.54 o
  -5   2   2     2690.14     2708.88     21.24 o
  -4   2   2       15.18       23.39      1.07 o
  -3   2   2      309.52      290.42      5.44 o
  -2   2   2     2970.94     2757.24     43.17 o
  -1   2   2     1733.43     2054.41     14.16 o
   0   2   2      781.85      754.34     10.28 o
   1   2   2     6055.86     5945.76     39.43 o
   2   2   2       13.06       25.12      2.70 o
   3   2   2     1136.18     1097.96     12.73 o
   4   2   2     1288.08     1288.98     15.83 o
   5   2   2        6.66        7.96      2.81 o
  -6   3   2       55.00       59.87      2.92 o
  -5   3   2      113.56      110.13      4.86 o
  -4   3   2      649.83      646.29      9.69 o
  -3   3   2     1847.62     1859.46     15.07 o
  -2   3   2      648.68      667.35      6.13 o
  -1   3   2      536.77      520.93      7.67 o
   0   3   2     3484.94     3584.78     13.21 o
   1   3   2      541.57      537.10      5.55 o
   2   3   2      148.68      136.73      5.29 o
   3   3   2     2108.42     2042.12     19.30 o
   4   3   2        4.22        6.48      1.25 o
  -6   4   2       33.74       30.10      1.89 o
  -5   4   2     2942.26     2862.38     23.93 o
  -4   4   2      620.45      625.49     10.34 o
  -3   4   2      273.33      273.45      6.83 o
  -2   4   2     6983.44     7037.34     22.60 o
  -1   4   2      146.49      145.35      4.45 o
   0   4   2      370.42      406.18      5.18 o
   1   4   2     5425.39     5487.38     37.76 o
   2   4   2      593.05      587.81      7.39 o
   3   4   2     1538.01     1579.08     18.71 o
  -5   5   2      995.63      969.25     15.16 o
  -4   5   2     3482.08     3446.84     27.40 o
  -3   5   2       67.42       73.35      3.62 o
  -2   5   2     1216.70     1221.82     16.19 o
  -1   5   2     3054.44     3007.82     37.59 o
   0   5   2       27.00       29.23      1.07 o
   1   5   2     1776.85     1802.29     13.41 o
   2   5   2     1419.44     1416.21     12.78 o
  -4   6   2      747.07      726.84     14.18 o
  -3   6   2      100.44       98.26      4.65 o
  -2   6   2      710.16      708.88      8.74 o
  -1   6   2      823.96      810.01      9.33 o
   0   6   2       43.73       42.61      1.51 o
  -1  -6   3       85.47       77.46      2.65 o
   0  -6   3     2733.45     2666.31     16.97 o
   1  -6   3      532.07      509.64      7.37 o
   2  -6   3       43.13       43.35      4.01 o
   3  -6   3     4009.17     3963.72     32.23 o
   4  -6   3      573.45      574.04     12.24 o
  -3  -5   3      228.46      237.66      7.93 o
  -2  -5   3     2824.73     2837.98     18.85 o
  -1  -5   3      326.45      329.33      5.58 o
   0  -5   3      262.51      264.09      5.84 o
   1  -5   3     3269.41     3249.44     16.57 o
   2  -5   3      161.77      149.84      3.90 o
   3  -5   3       91.45       93.10      4.57 o
   4  -5   3     1609.10     1628.23     18.33 o
   5  -5   3       10.34       12.74      1.47 o
  -4  -4   3      470.44      476.73     10.72 o
  -3  -4   3      114.15      116.56      5.08 o
  -2  -4   3      538.16      552.18      6.71 o
  -1  -4   3     1119.29     1104.04      8.76 o
   0  -4   3      845.68      827.23     10.14 o
   1  -4   3        8.45        8.34      0.59 o
   2  -4   3     2087.14     2048.30     54.02 o
   3  -4   3     1168.58     1161.68     13.52 o
   4  -4   3       94.82      122.40      4.94 o
   5  -4   3       65.17       77.46      3.86 o
  -5  -3   3     1459.26     1487.48     19.35 o
  -4  -3   3      526.57      517.02     10.27 o
  -3  -3   3      377.83      382.80      7.74 o
  -2  -3   3     5327.90     5246.01     18.32 o
  -1  -3   3      257.67      243.07      3.63 o
   0  -3   3      451.88      446.55      4.70 o
   1  -3   3     5487.14     5249.37     16.95 o
   2  -3   3        8.68       17.95      0.64 o
   3  -3   3      961.99      985.74     11.24 o
   4  -3   3     2208.98     2199.82     18.65 o
   5  -3   3        4.07        7.51      1.18 o
  -5  -2   3      110.81      124.56      5.68 o
  -4  -2   3     2491.10     2487.86     20.51 o
  -3  -2   3       19.25       19.86      1.14 o
  -2  -2   3     1843.31     1791.67      9.34 o
  -1  -2   3     3943.41     3766.21     12.33 o
   0  -2   3     1304.60     1436.09      7.27 o
   1  -2   3     2420.21     2379.44      9.89 o
   2  -2   3     4459.99     4406.29     15.58 o
   3  -2   3      125.69      134.03      4.07 o
   4  -2   3     1904.42     1857.41     16.76 o
   5  -2   3      324.62      333.81      8.12 o
  -6  -1   3      144.17      154.89      6.41 o
  -5  -1   3      835.74      819.23     12.57 o
  -4  -1   3      400.51      383.48      7.44 o
  -3  -1   3       60.63       54.18      2.47 o
  -2  -1   3     5799.51     5916.26     19.79 o
  -1  -1   3      456.45      432.89      3.63 o
   0  -1   3      187.59      232.20      2.65 o
   1  -1   3     4415.21     4483.42     12.21 o
   2  -1   3      230.64      217.08      3.03 o
   3  -1   3      443.33      460.98      7.19 o
   4  -1   3     1652.87     1656.08     15.72 o
   5  -1   3      153.01      164.33      6.11 o
  -6   0   3      590.26      586.34     11.53 o
  -5   0   3      533.48      551.16      9.89 o
  -4   0   3     4182.34     4331.84     23.86 o
  -3   0   3      374.23      376.71      5.98 o
  -2   0   3     1240.68     1137.24      6.26 o
  -1   0   3    13943.29    14288.46    111.19 o
   0   0   3       87.61       83.55      1.61 o
   1   0   3     1018.87      863.09      5.65 o
   2   0   3     8112.37     8239.11     62.61 o
   3   0   3      657.61      657.69      8.81 o
   4   0   3     3680.59     3692.73     24.48 o
   5   0   3     2409.55     2338.04     22.18 o
  -6   1   3     2603.99     2576.28     23.72 o
  -5   1   3       53.69       53.51      2.69 o
  -4   1   3     6853.45     6993.30     30.28 o
  -3   1   3     6404.30     6594.18     25.62 o
  -2   1   3       62.74       74.25      1.78 o
  -1   1   3     8097.98     8052.28    100.53 o
   0   1   3     1492.45     1385.18      6.54 o
   1   1   3       19.38       23.83      1.33 o
   2   1   3     7205.71     7217.92     19.32 o
   3   1   3      273.35      295.42      6.36 o
   4   1   3      244.99      248.77      6.85 o
   5   1   3     2973.61     2933.64     26.23 o
  -6   2   3      816.11      814.84     13.40 o
  -5   2   3        1.03        3.26      2.06 o
  -4   2   3       94.74       96.90      3.85 o
  -3   2   3     4992.06     5020.70     23.61 o
  -2   2   3       23.85       25.07      0.82 o
  -1   2   3      160.51      136.88      3.90 o
   0   2   3     2106.46     2109.62     11.75 o
   1   2   3      260.70      286.35      3.77 o
   2   2   3        5.22        9.02      0.62 o
   3   2   3      724.83      724.90     10.85 o
   4   2   3      950.87      958.51     14.23 o
  -6   3   3     1071.83     1075.58     15.75 o
  -5   3   3      167.25      156.40      5.83 o
  -4   3   3     2406.21     2389.25     19.05 o
  -3   3   3     2772.89     2737.55     19.27 o
  -2   3   3      100.84      110.50      2.73 o
  -1   3   3     3420.13     3319.22     15.56 o
   0   3   3      427.97      411.80      4.76 o
   1   3   3       62.46       56.79      1.83 o
   2   3   3     2928.35     2924.55     15.09 o
   3   3   3      201.77      206.08      6.61 o
   4   3   3       55.97       51.93      2.73 o
  -6   4   3     1314.84     1314.35     18.23 o
  -5   4   3      363.43      363.16      8.87 o
  -4   4   3       48.22       49.57      2.23 o
  -3   4   3     3087.08     3067.14     22.99 o
  -2   4   3      895.86      842.81      7.99 o
  -1   4   3      207.10      201.96      3.88 o
   0   4   3     2141.12     2133.77     13.66 o
   1   4   3       58.66       62.47      4.43 o
   2   4   3      499.47      517.76      7.23 o
   3   4   3     1684.51     1701.77     20.20 o
  -5   5   3      934.72      926.75     15.17 o
  -4   5   3      366.92      382.15      9.48 o
  -3   5   3       19.02       39.13      2.02 o
  -2   5   3      351.53      350.01      6.18 o
  -1   5   3     1367.22     1374.95     23.20 o
   0   5   3       76.48       96.53      3.11 o
   1   5   3      302.89      319.96      5.95 o
   2   5   3      825.90      807.72     10.06 o
  -4   6   3       67.06       60.09      3.49 o
  -3   6   3     2577.21     2502.60     25.26 o
  -2   6   3       37.18       35.92      2.48 o
  -1   6   3      933.81      916.11     10.22 o
   0   6   3     2322.87     2344.43     16.87 o
  -1  -6   4     2133.48     2147.94     16.08 o
   0  -6   4      445.18      452.12      8.38 o
   1  -6   4       49.18       51.51      4.31 o
   2  -6   4     2125.80     2175.76     16.12 o
   3  -6   4      189.72      205.39      7.86 o
  -3  -5   4      147.37      145.03      6.21 o
  -2  -5   4      261.95      261.15      5.29 o
  -1  -5   4     1731.71     1707.20     12.75 o
   0  -5   4      188.05      200.30      4.39 o
   1  -5   4      395.13      400.04      6.12 o
   2  -5   4      586.35      596.79      8.41 o
   3  -5   4      338.46      336.19      8.67 o
   4  -5   4      436.67      411.33      9.73 o
  -4  -4   4     1520.91     1474.10     19.05 o
  -3  -4   4     2041.78     1987.23     20.03 o
  -2  -4   4       68.57       68.94      2.32 o
  -1  -4   4     4698.19     4680.72     24.10 o
   0  -4   4     4023.67     3979.23     19.24 o
   1  -4   4      141.03      150.71      4.19 o
   2  -4   4     4160.28     4187.48     25.45 o
   3  -4   4     1164.90     1180.30     14.32 o
   4  -4   4      439.00      429.66      9.19 o
   5  -4   4     3089.18     3103.36     26.54 o
  -5  -3   4      738.85      703.28     13.50 o
  -4  -3   4      188.06      186.13      6.56 o
  -3  -3   4     5139.97     5111.81     29.20 o
  -2  -3   4     1806.85     1802.98     10.94 o
  -1  -3   4      363.92      381.18      4.74 o
   0  -3   4     4947.52     4978.83     18.02 o
   1  -3   4      589.50      597.15      5.96 o
   2  -3   4      727.12      761.53     10.38 o
   3  -3   4     4912.61     4944.29     27.03 o
   4  -3   4       88.47      104.84      4.46 o
   5  -3   4      714.39      696.50     12.42 o
  -5  -2   4     1122.68     1122.28     15.96 o
  -4  -2   4      526.51      512.38      9.39 o
  -3  -2   4       30.01       31.63      1.57 o
  -2  -2   4     5521.85     5577.45     17.47 o
  -1  -2   4     1603.95     1570.23      8.43 o
   0  -2   4      386.44      452.70      4.50 o
   1  -2   4     1465.98     1531.74     23.42 o
   2  -2   4     2092.56     2069.19     10.82 o
   3  -2   4     1211.51     1180.73     12.38 o
   4  -2   4      270.12      273.28      6.91 o
   5  -2   4     1471.37     1458.17     17.63 o
  -6  -1   4     2490.58     2506.00     25.13 o
  -5  -1   4      355.64      343.38      8.44 o
  -4  -1   4       87.37       91.41      3.94 o
  -3  -1   4     5041.54     5037.26     24.33 o
  -2  -1   4     1085.23     1103.85      6.97 o
  -1  -1   4      897.04      869.16      5.70 o
   0  -1   4     3410.08     3109.38     29.77 o
   1  -1   4       74.77       97.99      2.08 o
   2  -1   4      371.44      364.17      4.24 o
   3  -1   4     2316.84     2336.13     17.22 o
   4  -1   4       21.86       25.33      1.31 o
   5  -1   4      546.28      557.65     11.03 o
  -6   0   4       82.09       79.15      3.83 o
  -5   0   4     2790.15     2791.33     22.53 o
  -4   0   4      255.22      264.60      6.11 o
  -3   0   4      917.27      861.36      9.47 o
  -2   0   4     9959.75    10254.81     40.84 o
  -1   0   4     2030.05     2095.99      8.66 o
   0   0   4     2283.94     2148.93      8.76 o
   1   0   4     3892.95     3845.40     12.76 o
   2   0   4      283.53      306.12      3.98 o
   3   0   4     1743.31     1733.29     15.23 o
   4   0   4     1452.10     1418.77     15.98 o
   5   0   4       71.10       68.18      3.54 o
  -6   1   4     1047.40     1036.24     15.30 o
  -5   1   4       45.08       43.81      2.24 o
  -4   1   4      260.36      254.69      6.06 o
  -3   1   4     1265.52     1292.78     11.72 o
  -2   1   4     1469.19     1450.10     15.01 o
  -1   1   4       84.96      111.90      2.75 o
   0   1   4     1501.14     1518.85     13.88 o
   1   1   4     2923.93     2880.21     44.43 o
   2   1   4        7.34       16.49      0.63 o
   3   1   4      635.29      628.84      9.80 o
   4   1   4      684.97      686.04     11.73 o
  -6   2   4      601.36      596.44     11.67 o
  -5   2   4     4275.62     4255.71     27.87 o
  -4   2   4        7.99        8.29      0.96 o
  -3   2   4     1959.98     2010.34     15.56 o
  -2   2   4     7716.32     7617.99     56.88 o
  -1   2   4        7.37        8.80      0.50 o
   0   2   4     6854.38     7088.01     82.50 o
   1   2   4     4212.63     4266.59     15.69 o
   2   2   4      265.78      263.06      4.33 o
   3   2   4     2575.07     2541.81     21.33 o
   4   2   4     1384.21     1359.50     17.61 o
  -6   3   4       38.80       39.72      1.98 o
  -5   3   4     2711.16     2687.62     22.97 o
  -4   3   4     2542.19     2513.75     20.42 o
  -3   3   4      251.18      262.59      6.28 o
  -2   3   4     6873.14     6965.36     22.07 o
  -1   3   4     2084.57     2116.87     11.37 o
   0   3   4       91.58      100.59      3.23 o
   1   3   4     4885.71     4941.10     44.24 o
   2   3   4     1009.56     1016.18      9.36 o
   3   3   4      457.00      474.82     10.32 o
  -6   4   4      311.89      301.65      9.00 o
  -5   4   4        6.76       10.16      1.25 o
  -4   4   4     1356.60     1337.54     16.40 o
  -3   4   4      389.10      397.77      8.71 o
  -2   4   4       45.31       50.90      1.81 o
  -1   4   4     1482.07     1521.44     10.84 o
   0   4   4       11.75       10.38      0.74 o
   1   4   4       55.55       55.28      2.01 o
   2   4   4      925.69      942.67     10.12 o
  -5   5   4      981.46     1000.84     16.29 o
  -4   5   4      243.15      259.58      7.95 o
  -3   5   4      324.67      330.42      8.80 o
  -2   5   4     2259.95     2266.27     15.18 o
  -1   5   4       69.38       72.67      2.56 o
   0   5   4       98.59      102.28      5.57 o
   1   5   4     1739.20     1745.77     26.16 o
  -3   6   4      147.62      151.64      6.77 o
  -2   6   4      275.25      288.54      6.07 o
  -1   6   4     2556.50     2597.59     35.79 o
  -1  -6   5      149.52      142.79      4.57 o
   0  -6   5      682.99      688.26      9.07 o
   1  -6   5      276.30      289.48      5.98 o
   2  -6   5       25.26       25.77      1.32 o
   3  -6   5      410.97      432.36     11.12 o
  -3  -5   5      245.90      250.33      8.12 o
  -2  -5   5     2201.56     2181.70     19.77 o
  -1  -5   5       16.97       20.81      1.05 o
   0  -5   5     1319.90     1317.98     11.28 o
   1  -5   5     2038.34     2064.07     19.11 o
   2  -5   5       96.90       96.76      2.98 o
   3  -5   5     1547.25     1517.49     18.66 o
   4  -5   5     1051.68     1040.25     16.09 o
  -4  -4   5      841.75      846.80     14.59 o
  -3  -4   5       24.48       26.15      1.60 o
  -2  -4   5     1883.15     1882.04     53.94 o
  -1  -4   5     1435.79     1411.86     17.26 o
   0  -4   5      420.64      417.70      5.74 o
   1  -4   5     2698.01     2725.02     26.55 o
   2  -4   5      369.00      361.29      5.65 o
   3  -4   5        6.41        8.60      1.04 o
   4  -4   5     1729.99     1726.46     19.18 o
   5  -4   5      269.54      266.40      8.34 o
  -4  -3   5       45.55       53.64      2.67 o
  -3  -3   5       36.29       38.59      2.13 o
  -2  -3   5      823.16      814.90     14.02 o
  -1  -3   5     1274.02     1249.13      8.97 o
   0  -3   5      541.40      578.26      7.95 o
   1  -3   5      741.52      747.57      7.07 o
   2  -3   5     2168.09     2163.01     12.69 o
   3  -3   5      370.21      383.97      7.95 o
   4  -3   5      159.48      158.76      5.70 o
   5  -3   5      570.75      583.30     11.77 o
  -5  -2   5     2602.41     2542.36     24.10 o
  -4  -2   5     2535.81     2513.04     21.27 o
  -3  -2   5       10.47       13.41      1.08 o
  -2  -2   5     9142.91     9310.60     51.23 o
  -1  -2   5     3098.59     3152.38     12.99 o
   0  -2   5      286.15      300.66      4.01 o
   1  -2   5    14093.73    14502.22     29.96 o
   2  -2   5      602.89      632.19      6.25 o
   3  -2   5       12.40       13.04      1.06 o
   4  -2   5     3366.45     3290.19     24.73 o
   5  -2   5      121.14      114.80      5.56 o
  -6  -1   5     1089.09     1066.97     16.58 o
  -5  -1   5       63.64       63.71      3.15 o
  -4  -1   5     3459.90     3491.78     23.74 o
  -3  -1   5     1088.52     1134.42     11.93 o
  -2  -1   5     1388.11     1410.53      8.51 o
  -1  -1   5    12782.37    12885.23     25.78 o
   0  -1   5     2969.38     3078.83     12.00 o
   1  -1   5     1387.11     1355.65      8.20 o
   2  -1   5     7730.21     7835.23     21.95 o
   3  -1   5      844.95      861.67     11.27 o
   4  -1   5     1240.64     1211.59     15.02 o
   5  -1   5     2209.75     2132.58     22.51 o
  -6   0   5      974.08      976.40     15.51 o
  -5   0   5       27.05       30.84      1.47 o
  -4   0   5       17.97       24.30      1.22 o
  -3   0   5     1608.00     1639.88     13.88 o
  -2   0   5      301.71      287.72      4.77 o
  -1   0   5     1035.55     1059.62      6.87 o
   0   0   5     1736.14     1747.68      8.88 o
   1   0   5      635.07      691.95      5.87 o
   2   0   5      562.65      561.73      9.95 o
   3   0   5      826.52      858.22     11.62 o
   4   0   5       30.13       34.17      1.77 o
  -6   1   5      391.74      404.20      9.91 o
  -5   1   5      106.46      101.97      4.80 o
  -4   1   5     2471.52     2412.49     19.02 o
  -3   1   5        0.97       12.44      0.87 o
  -2   1   5       29.37       23.09      0.76 o
  -1   1   5     6377.96     6307.67     34.41 o
   0   1   5       64.39       57.16      2.53 o
   1   1   5      385.14      377.91      4.61 o
   2   1   5     2716.79     2696.12     13.49 o
   3   1   5       46.89       48.42      2.18 o
   4   1   5      464.15      454.45     10.12 o
  -6   2   5     3579.95     3596.00     29.17 o
  -5   2   5       34.16       41.92      2.02 o
  -4   2   5     1240.06     1208.24     13.89 o
  -3   2   5     6888.52     6951.48     31.44 o
  -2   2   5      153.33      165.01      5.45 o
  -1   2   5     3349.98     3337.10     13.94 o
   0   2   5     6493.34     6455.48     63.17 o
   1   2   5      329.90      319.87      4.67 o
   2   2   5     2070.15     2131.32     13.00 o
   3   2   5      962.69      961.71     13.78 o
   4   2   5       23.85       24.42      1.82 o
  -6   3   5      141.45      152.01      6.47 o
  -5   3   5       76.22       88.31      3.98 o
  -4   3   5      563.36      571.07     10.17 o
  -3   3   5     1509.92     1500.74     15.64 o
  -2   3   5      611.66      577.64      6.57 o
  -1   3   5       51.15       55.63      1.93 o
   0   3   5      977.15     1016.07      8.61 o
   1   3   5        6.08        9.56      2.31 o
   2   3   5       78.93       80.22      3.85 o
   3   3   5      511.99      544.61     11.36 o
  -5   4   5      134.78      133.87      6.09 o
  -4   4   5     1422.50     1471.95     17.84 o
  -3   4   5     2660.93     2588.38     22.66 o
  -2   4   5        9.56       10.96      0.75 o
  -1   4   5     1475.86     1503.11     11.48 o
   0   4   5     1528.43     1536.03     11.85 o
   1   4   5        6.96        8.21      0.87 o
   2   4   5     1160.32     1142.73     11.84 o
  -5   5   5     1466.46     1470.01     20.15 o
  -4   5   5       33.78       30.29      1.81 o
  -3   5   5     3820.87     3771.42     30.13 o
  -2   5   5     2127.24     2105.30     18.29 o
  -1   5   5      418.75      412.72      7.26 o
   0   5   5     4224.65     4347.33     22.23 o
   0  -6   6      319.15      308.99      6.46 o
   1  -6   6      387.62      374.79     11.01 o
   2  -6   6     3971.18     3938.74     28.14 o
  -2  -5   6        3.36        4.88      1.87 o
  -1  -5   6     1666.91     1614.20     22.06 o
   0  -5   6     4001.27     3992.56     20.53 o
   1  -5   6      119.37      116.90      6.28 o
   2  -5   6     2196.30     2211.50     15.89 o
   3  -5   6     1925.33     1965.68     21.97 o
  -3  -4   6      134.05      132.97      5.79 o
  -2  -4   6       55.54       52.96      1.77 o
  -1  -4   6      298.28      300.86      5.35 o
   0  -4   6      532.15      553.78      6.99 o
   1  -4   6       85.73       89.90      3.10 o
   2  -4   6      135.11      139.84      6.54 o
   3  -4   6      423.90      440.02      9.67 o
   4  -4   6       68.38       73.02      4.05 o
  -4  -3   6      367.14      378.55      9.29 o
  -3  -3   6     1899.98     1910.86     18.90 o
  -2  -3   6      315.56      312.76      5.06 o
  -1  -3   6     1171.24     1169.50      9.18 o
   0  -3   6     4528.92     4498.55     38.75 o
   1  -3   6        9.69       14.17      1.33 o
   2  -3   6     3025.00     2995.46     15.69 o
   3  -3   6     1299.13     1294.66     15.40 o
   4  -3   6       74.20       71.13      3.89 o
  -5  -2   6     1571.11     1597.83     19.45 o
  -4  -2   6       39.11       50.96      2.36 o
  -3  -2   6     2635.47     2625.01     20.46 o
  -2  -2   6     1435.28     1405.09      9.69 o
  -1  -2   6      176.65      180.40      5.86 o
   0  -2   6     5089.87     5055.70     20.81 o
   1  -2   6     1966.29     1937.24     14.82 o
   2  -2   6       31.85       33.63      1.19 o
   3  -2   6     3687.95     3645.15     25.18 o
   4  -2   6      249.44      266.17      7.61 o
  -5  -1   6      699.15      702.98     12.39 o
  -4  -1   6       31.34       30.51      1.52 o
  -3  -1   6     1049.78     1073.50     12.25 o
  -2  -1   6     2713.05     2643.03     22.25 o
  -1  -1   6       10.67       15.22      0.87 o
   0  -1   6      189.92      194.38      4.19 o
   1  -1   6     1301.04     1304.36     16.84 o
   2  -1   6      861.44      846.95      7.69 o
   3  -1   6        7.89        9.49      1.01 o
   4  -1   6      872.41      881.94     13.78 o
  -6   0   6     1759.87     1823.57     21.28 o
  -5   0   6      994.63      996.66     14.28 o
  -4   0   6      252.67      252.37      6.62 o
  -3   0   6     5634.16     5675.22     27.97 o
  -2   0   6     1180.80     1216.84     15.34 o
  -1   0   6      356.64      359.29      4.50 o
   0   0   6     4969.34     4950.35     16.79 o
   1   0   6      503.09      517.73      6.33 o
   2   0   6      903.46      871.00     10.72 o
   3   0   6     2836.60     2821.66     22.42 o
   4   0   6       55.45       49.37      2.65 o
  -6   1   6      137.05      147.08      6.20 o
  -5   1   6     4727.68     4716.05     30.91 o
  -4   1   6     1329.30     1358.08     14.88 o
  -3   1   6      257.56      252.18      6.00 o
  -2   1   6     9633.07     9697.62     44.43 o
  -1   1   6     2851.90     2903.15     13.09 o
   0   1   6     2189.15     2188.79     20.54 o
   1   1   6    10035.10    10037.35     26.71 o
   2   1   6      225.48      230.01      4.36 o
   3   1   6      903.75      887.02     13.15 o
   4   1   6     3292.72     3340.08     28.52 o
  -6   2   6       36.55       42.62      2.32 o
  -5   2   6        1.98        9.87      1.19 o
  -4   2   6     2710.01     2677.20     21.72 o
  -3   2   6      600.45      576.71      9.53 o
  -2   2   6      293.06      295.38      9.17 o
  -1   2   6     3538.48     3558.33     15.59 o
   0   2   6       63.84       64.60      3.52 o
   1   2   6     1957.67     1946.82     12.31 o
   2   2   6     1460.54     1462.04     23.22 o
   3   2   6      142.14      139.03      6.11 o
  -6   3   6       43.84       50.77      2.54 o
  -5   3   6     1517.40     1505.20     18.30 o
  -4   3   6      127.05      136.53      5.60 o
  -3   3   6       54.42       57.04      2.70 o
  -2   3   6     1849.83     1842.20     14.12 o
  -1   3   6        4.24        4.94      1.46 o
   0   3   6      587.64      589.12      7.08 o
   1   3   6     1771.93     1783.04     12.88 o
   2   3   6       37.19       32.46      3.74 o
  -5   4   6      816.12      826.90     14.38 o
  -4   4   6     1918.67     1866.58     20.98 o
  -3   4   6        5.03        1.16      2.46 o
  -2   4   6     1759.18     1750.07     20.04 o
  -1   4   6     1622.54     1652.96     12.75 o
   0   4   6       26.83       32.89      1.25 o
   1   4   6     2971.15     3034.16     18.50 o
  -4   5   6      481.63      535.55     12.14 o
  -3   5   6      213.69      213.69      7.70 o
  -2   5   6      119.14      119.24      4.04 o
  -1   5   6     1181.37     1188.16     19.55 o
   0   5   6      173.92      178.90      5.13 o
   1  -6   7     2252.27     2265.89     17.68 o
  -2  -5   7        2.66        3.05      1.70 o
  -1  -5   7      474.72      484.42      7.63 o
   0  -5   7      499.42      509.55      7.69 o
   1  -5   7       65.71       81.59      2.82 o
   2  -5   7       18.78       24.69      1.29 o
   3  -5   7      812.72      798.54     14.80 o
  -3  -4   7      196.24      193.09      6.97 o
  -2  -4   7     2524.62     2534.02     21.49 o
  -1  -4   7      100.86      101.81      3.44 o
   0  -4   7      347.73      350.35      5.92 o
   1  -4   7     2860.11     2863.01     28.25 o
   2  -4   7       96.09       95.87      3.10 o
   3  -4   7     1375.66     1347.30     17.81 o
   4  -4   7     2240.12     2196.68     23.92 o
  -4  -3   7     3932.25     4032.62     30.97 o
  -3  -3   7      132.51      137.72      5.46 o
  -2  -3   7     1653.67     1654.84     12.08 o
  -1  -3   7     3736.05     3755.14     17.65 o
   0  -3   7      160.50      162.00      3.84 o
   1  -3   7     3833.05     3851.31     18.23 o
   2  -3   7     3181.48     3161.05     17.13 o
   3  -3   7       20.13       21.79      1.51 o
   4  -3   7     2191.95     2133.58     22.74 o
  -5  -2   7       97.01       91.86      4.65 o
  -4  -2   7      317.92      307.21      8.22 o
  -3  -2   7     1444.40     1465.73     16.02 o
  -2  -2   7      521.79      503.81      7.42 o
  -1  -2   7     1080.02     1137.16      9.05 o
   0  -2   7     1357.06     1378.88     12.54 o
   1  -2   7      148.04      142.38      7.66 o
   2  -2   7     2199.70     2179.29     13.56 o
   3  -2   7      283.58      293.24      7.73 o
   4  -2   7      214.01      219.02      7.53 o
  -5  -1   7       41.87       44.70      2.34 o
  -4  -1   7     1915.44     1898.47     19.05 o
  -3  -1   7       52.33       52.51      2.60 o
  -2  -1   7     1603.66     1582.02     10.54 o
  -1  -1   7     1498.37     1470.18     13.48 o
   0  -1   7      360.27      359.16      5.71 o
   1  -1   7     3637.67     3601.55     16.14 o
   2  -1   7      895.17      884.64      8.52 o
   3  -1   7       62.49       67.91      3.54 o
   4  -1   7     1273.44     1238.05     17.11 o
  -5   0   7        6.10       13.05      1.49 o
  -4   0   7     2072.65     2040.98     19.21 o
  -3   0   7      485.96      504.93      8.97 o
  -2   0   7       83.99       88.66      2.65 o
  -1   0   7     3933.67     3816.45     25.47 o
   0   0   7      600.35      597.23      6.38 o
   1   0   7      507.73      514.14      6.18 o
   2   0   7     5074.99     5033.98     20.80 o
   3   0   7      569.57      573.99     11.04 o
   4   0   7      269.08      274.74      8.43 o
  -6   1   7     1266.55     1226.65     17.94 o
  -5   1   7      246.18      273.05      7.87 o
  -4   1   7      181.46      205.71      6.34 o
  -3   1   7     1614.26     1610.64     16.13 o
  -2   1   7      461.18      452.23      5.81 o
  -1   1   7      344.24      343.52      4.99 o
   0   1   7     3064.86     3024.10     52.65 o
   1   1   7      227.66      219.82      5.83 o
   2   1   7       19.77       25.94      1.03 o
   3   1   7     1315.30     1313.66     17.12 o
  -6   2   7      620.38      587.05     12.50 o
  -5   2   7       68.56       80.31      4.06 o
  -4   2   7     1481.89     1445.04     16.89 o
  -3   2   7      828.79      859.21     12.28 o
  -2   2   7       21.94       23.79      1.60 o
  -1   2   7     3313.35     3316.39     16.20 o
   0   2   7      505.04      504.26      6.47 o
   1   2   7       29.65       31.39      1.37 o
   2   2   7     2723.11     2736.47     16.90 o
   3   2   7      368.79      357.37      9.67 o
  -5   3   7      815.84      805.37     13.98 o
  -4   3   7      823.74      799.89     13.23 o
  -3   3   7     5409.34     5405.67     33.25 o
  -2   3   7      188.94      191.50      4.33 o
  -1   3   7      702.59      709.07     11.26 o
   0   3   7     4973.52     4963.14     22.11 o
   1   3   7      258.90      238.55     13.79 o
   2   3   7     1572.35     1590.86     18.33 o
  -5   4   7     1461.00     1450.42     20.10 o
  -4   4   7       34.02       34.42      1.95 o
  -3   4   7     1316.41     1275.95     17.49 o
  -2   4   7     1459.01     1458.60     23.32 o
  -1   4   7       29.19       31.12      2.54 o
   0   4   7     1580.56     1592.13     13.54 o
   1   4   7      936.07      933.52     10.99 o
  -3   5   7     1514.90     1554.09     20.52 o
  -2   5   7       18.80       51.59      1.81 o
  -1   5   7       15.44       17.98      1.25 o
  -1  -5   8     1089.76     1125.36     11.92 o
   0  -5   8       61.32       60.98      3.20 o
   1  -5   8       66.00       75.68      2.67 o
   2  -5   8     1367.22     1383.85     13.68 o
  -3  -4   8     2489.45     2512.20     25.28 o
  -2  -4   8       25.41       29.05      1.71 o
  -1  -4   8      378.92      381.13      9.31 o
   0  -4   8     3180.01     3202.24     33.85 o
   1  -4   8        7.37        6.41      2.30 o
   2  -4   8      731.54      713.24      9.15 o
   3  -4   8     2455.94     2416.28     25.01 o
  -4  -3   8        8.68       15.14      1.69 o
  -3  -3   8      150.73      164.53      6.32 o
  -2  -3   8      591.31      591.62     20.47 o
  -1  -3   8      823.98      812.77      8.79 o
   0  -3   8      127.51      133.56      3.70 o
   1  -3   8      823.30      823.55      8.95 o
   2  -3   8      224.61      230.20      5.13 o
   3  -3   8      140.13      143.97      6.02 o
  -4  -2   8       38.41       41.94      2.20 o
  -3  -2   8     2248.74     2247.56     21.05 o
  -2  -2   8       84.51       90.14      2.90 o
  -1  -2   8       10.74       17.22      0.83 o
   0  -2   8     4608.22     4588.83     41.17 o
   1  -2   8       19.15       22.51      0.93 o
   2  -2   8      367.69      369.07      6.14 o
   3  -2   8     2944.17     2922.03     25.45 o
  -5  -1   8     2875.17     2856.02     26.63 o
  -4  -1   8      167.47      163.12      6.24 o
  -3  -1   8     3193.95     3141.76     24.04 o
  -2  -1   8     3850.89     3898.72     47.00 o
  -1  -1   8       22.28       19.40      0.82 o
   0  -1   8     2553.46     2543.91     14.24 o
   1  -1   8     2439.16     2446.82     35.32 o
   2  -1   8      244.72      242.22      4.92 o
   3  -1   8     3663.78     3640.93     28.58 o
  -5   0   8     1859.16     1841.26     20.98 o
  -4   0   8     1612.21     1617.47     18.06 o
  -3   0   8       15.35       21.85      1.32 o
  -2   0   8     3813.13     3769.62     36.16 o
  -1   0   8      770.38      779.13      7.81 o
   0   0   8       98.06      100.01      3.02 o
   1   0   8     2610.97     2600.64     46.51 o
   2   0   8      175.68      182.67      8.29 o
   3   0   8        2.76       10.20      1.42 o
  -5   1   8      562.92      570.45     11.80 o
  -4   1   8      628.04      616.49     11.40 o
  -3   1   8      424.68      415.52      8.80 o
  -2   1   8     1297.40     1262.15     10.37 o
  -1   1   8      625.03      602.85      7.04 o
   0   1   8      390.47      405.28      5.92 o
   1   1   8      152.02      157.52      4.04 o
   2   1   8      156.93      149.74      4.26 o
   3   1   8      967.68      988.80     15.89 o
  -5   2   8     1037.65     1067.10     16.14 o
  -4   2   8     1476.66     1447.35     17.76 o
  -3   2   8       36.39       46.95      2.45 o
  -2   2   8     2379.32     2374.62     14.86 o
  -1   2   8     1453.46     1406.51     11.32 o
   0   2   8       21.03       23.61      1.31 o
   1   2   8     2185.49     2230.72     15.26 o
   2   2   8      439.31      445.86      7.45 o
  -5   3   8       12.99       15.36      1.62 o
  -4   3   8     2397.78     2346.02     24.08 o
  -3   3   8       17.93       19.64      1.50 o
  -2   3   8        0.62        1.46      1.54 o
  -1   3   8     1587.97     1595.99     21.53 o
   0   3   8      156.59      160.30      4.42 o
   1   3   8      438.43      448.56      7.53 o
  -4   4   8       45.35       47.31      2.29 o
  -3   4   8       48.51       50.83      2.45 o
  -2   4   8     1819.73     1842.57     17.67 o
  -1   4   8       80.66       78.42      2.69 o
   0   4   8       25.29       27.89      1.30 o
   0  -5   9       24.36       23.50      1.30 o
   1  -5   9     2167.18     2167.61     22.92 o
  -2  -4   9      137.84      147.08     10.88 o
  -1  -4   9     2873.67     2893.92     27.48 o
   0  -4   9       11.40       16.56      1.21 o
   1  -4   9      227.42      222.75      5.31 o
   2  -4   9     1406.13     1411.84     13.49 o
  -3  -3   9      308.75      303.66      8.70 o
  -2  -3   9      635.23      648.23      8.51 o
  -1  -3   9      179.86      175.60      4.52 o
   0  -3   9      228.10      226.59      5.03 o
   1  -3   9      523.77      524.64      7.63 o
   2  -3   9        6.13        8.22      0.91 o
   3  -3   9       15.74       17.04      1.72 o
  -4  -2   9     2720.44     2779.27     26.20 o
  -3  -2   9      585.24      601.60     11.51 o
  -2  -2   9      410.40      414.54      6.62 o
  -1  -2   9     3557.40     3583.89     18.67 o
   0  -2   9      103.26      108.14      5.37 o
   1  -2   9      341.98      353.30     10.66 o
   2  -2   9     1841.27     1840.24     14.27 o
   3  -2   9        8.27       10.65      1.50 o
  -5  -1   9       63.07       61.78      3.11 o
  -4  -1   9      237.12      237.54      7.81 o
  -3  -1   9     2188.33     2236.68     21.52 o
  -2  -1   9       21.09       20.86      0.96 o
  -1  -1   9      807.67      793.51      8.53 o
   0  -1   9      952.46      964.25     18.41 o
   1  -1   9      182.71      184.33      6.85 o
   2  -1   9     1196.85     1202.20     11.52 o
   3  -1   9      562.02      559.00     12.35 o
  -5   0   9       35.06       34.23      2.02 o
  -4   0   9     2269.56     2256.34     22.58 o
  -3   0   9       98.19       97.75      4.19 o
  -2   0   9       92.12       90.53      2.95 o
  -1   0   9     3384.57     3359.27     20.29 o
   0   0   9      307.55      298.46      5.49 o
   1   0   9      486.37      471.46      8.68 o
   2   0   9     1372.43     1354.57     12.41 o
  -5   1   9       73.72       72.30      3.42 o
  -4   1   9     1052.84     1008.69     15.21 o
  -3   1   9     2775.14     2741.61     24.00 o
  -2   1   9      410.92      409.03      6.43 o
  -1   1   9     2648.49     2662.49     24.47 o
   0   1   9     2122.73     2117.85     14.46 o
   1   1   9      111.34      108.75      3.66 o
   2   1   9     2063.77     2028.55     40.00 o
  -5   2   9     1798.66     1790.78     21.94 o
  -4   2   9      111.31      114.66      5.59 o
  -3   2   9     2163.71     2128.85     21.85 o
  -2   2   9     1227.03     1222.46     11.42 o
  -1   2   9        9.98       11.71      0.89 o
   0   2   9     1978.67     1948.02     21.17 o
   1   2   9      325.15      336.43      6.57 o
  -4   3   9       10.73       12.88      1.66 o
  -3   3   9       14.78       15.30      1.52 o
  -2   3   9     1032.08     1022.44     11.06 o
  -1   3   9      627.22      626.81     22.68 o
   0   3   9       45.60       52.59      1.79 o
  -2   4   9      350.10      343.95      7.10 o
  -1  -4  10      990.17      990.94     11.60 o
   0  -4  10      732.57      700.88     28.82 o
   1  -4  10      140.16      149.48      7.46 o
  -3  -3  10     2101.34     2116.75     23.68 o
  -2  -3  10     1725.19     1732.78     14.55 o
  -1  -3  10      508.44      505.62      9.94 o
   0  -3  10     4413.22     4413.85     60.40 o
   1  -3  10     1043.50     1024.64     15.23 o
   2  -3  10      154.53      160.68      4.92 o
  -4  -2  10      293.34      281.55      9.07 o
  -3  -2  10      346.31      324.54      9.03 o
  -2  -2  10     2386.83     2378.35     43.90 o
  -1  -2  10      192.58      194.69      4.76 o
   0  -2  10      636.87      646.67     14.81 o
   1  -2  10     2028.07     2030.05     15.27 o
   2  -2  10       95.76       92.51      3.24 o
  -4  -1  10      435.27      412.12     10.41 o
  -3  -1  10      344.57      349.63      9.22 o
  -2  -1  10       25.08       34.36      3.58 o
  -1  -1  10      637.95      619.35      8.15 o
   0  -1  10     1595.90     1597.91     13.01 o
   1  -1  10       14.96       20.14      1.64 o
   2  -1  10      277.54      270.69      6.17 o
  -4   0  10       66.30       75.62      3.68 o
  -3   0  10      259.29      269.76      8.00 o
  -2   0  10     3875.99     3886.72     25.81 o
  -1   0  10        7.44        5.69      1.04 o
   0   0  10      499.50      520.36     11.15 o
   1   0  10     2352.60     2380.11     16.65 o
   2   0  10       41.36       42.81      1.65 o
  -4   1  10     1386.03     1410.73     19.05 o
  -3   1  10       36.22       42.21      2.28 o
  -2   1  10     1428.03     1447.31     23.22 o
  -1   1  10     2023.32     2048.03     14.98 o
   0   1  10        6.86        7.16      1.23 o
   1   1  10      483.41      495.40      7.95 o
  -4   2  10       81.56       87.24      4.04 o
  -3   2  10        2.96       12.79      1.55 o
  -2   2  10      734.91      704.06     15.80 o
  -1   2  10      377.09      363.28      6.74 o
   0   2  10       56.19       55.33      1.77 o
  -3   3  10       25.81       26.86      1.91 o
  -2   3  10     1872.66     1820.76     18.70 o
  -1   3  10     2371.87     2369.38     17.81 o
  -2  -3  11       31.90       38.12      1.84 o
  -1  -3  11     2021.57     2037.65     40.73 o
   0  -3  11      312.30      312.07      6.71 o
  -3  -2  11       64.00       62.91      3.43 o
  -2  -2  11      307.41      291.66      6.35 o
  -1  -2  11      247.09      259.26      5.82 o
   0  -2  11      105.08      103.04      6.23 o
   1  -2  11      429.40      415.32      7.51 o
  -3  -1  11     1604.57     1624.36     20.74 o
  -2  -1  11       45.77       45.43      1.68 o
  -1  -1  11     4253.77     4197.62     22.66 o
   0  -1  11     1325.65     1324.54     12.70 o
   1  -1  11      241.50      240.99     10.85 o
  -3   0  11     3075.88     3026.41     27.85 o
  -2   0  11      394.76      397.47      9.79 o
  -1   0  11      781.22      783.94     19.15 o
   0   0  11     3568.54     3516.92     20.97 o
   1   0  11      248.81      241.40      5.89 o
  -3   1  11        0.52        8.23      2.87 o
  -2   1  11      431.31      434.83     10.49 o
  -1   1  11      285.15      293.78      6.20 o
   0   1  11      215.45      199.07      5.35 o
  -2   2  11        8.99       11.64      2.28 o
  -2  -1  12     1178.62     1154.99     18.47 o
  -1  -1  12      183.15      191.86      5.45 o
 
